# Supplementary material for: NGS Custom Panel Implementation in Patients with Non-Syndromic Autism Spectrum Disorders in the Clinical Routine of a Tertiary Hospital
Source: Genes (Basel). 2023 Nov 17;14(11):2091. doi: 10.3390/genes14112091 (PMC10671584; doi:10.3390/genes14112091)
Supplement: Supplementary file 1 [file genes-14-02091-s001.zip]

Archive with 2 entries (1 files):
- genes-2581930-supplementary/
- genes-2581930-supplementary/Supplemental.pdf
